# Supplementary material for: Medical Professionalism and Its Association with Dropout Intention in Peruvian Medical Students during the COVID-19 Pandemic
Source: Behav Sci (Basel). 2024 Jul 25;14(8):641. doi: 10.3390/bs14080641 (PMC11351192; doi:10.3390/bs14080641)
Supplement: Supplementary file 1 [file behavsci-14-00641-s001.zip]

Archive with 1 entries (1 files):
- behavsci-3090976-supplementary.pdf
